# Supplementary material for: A Library of Old Photos Supporting Conversation of Two Generations Serving Reminiscence Therapy
Source: Front Psychol. 2021 Aug 31;12:704236. doi: 10.3389/fpsyg.2021.704236 (PMC8438191; doi:10.3389/fpsyg.2021.704236)
Supplement: Supplementary file 1 [file Table_1.XLSX]

## Sheet: Sheet1
The question under each photo for elderly people was as follows: （Total 12 elderly people） Do you want to talk to young people about this photo? a1. Yes, a2. No. The questions under each photo for young people was as follows: （Total 16 young people） Do you know the content of the photo? If you don't know, would you be interested in talking to the elderly people about this photo? b1. know, b2. don…
